# Supplementary material for: Association between Maternal Body Composition in Second Trimester and Risk of Fetal Macrosomia: A Population-Based Retrospective Study in China
Source: Nutrients. 2023 Sep 6;15(18):3879. doi: 10.3390/nu15183879 (PMC10536007; doi:10.3390/nu15183879)
Supplement: Supplementary file 1 [file nutrients-15-03879-s001.zip › Supplementary Table S1.xls]

## Sheet: Sheet1
Supplementary Table S1-Collinearity diagnostic statistics for the factors after forward logistic regression, the dependent variable is macrosomia
Predicative variables	Tolerance	VIF
Gravidity(times)	0.783	1.276
Gestational week	0.792	1.263
BMI(Kg/m2)	0.965	1.036
GWG(Kg)	0.986	1.015
Total Body Water(Kg)	0.164	6.106
Body Fat Mass(Kg)	0.117	8.556
Fat Free Mass(Kg)	0.265	3.772
Skeletal Muscle Mass(Kg)	0.344	2.909
Visceral Fat Level	0.351	2.846
